# Supplementary material for: Analyzing dietary exposure to critical nutrients on a plant-based diet using the food- and total nutrient index
Source: Nutr J. 2025 Mar 12;24:39. doi: 10.1186/s12937-025-01105-9 (PMC11899309; doi:10.1186/s12937-025-01105-9)
Supplement: Supplementary file 5 — Supplementary Material 5. Code used for calculating the Total Nutrient Index (TNI). [file 12937_2025_1105_MOESM5_ESM.txt]

***********************************
* SUPPLEMENT INTAKE DATA PREPRATION
***********************************

   
   
. generate nutrientfromcalcsupp = (( Calc_dos * Calc_freq ) / 365)
* in mg
. generate nutrientfrommagnesiumsupp = (( Magn_dos * Magn_freq ) / 365)
* in mg
. generate nutrientfrompotassiumsupp = (( Pota_dos * Pota_freq ) / 365)
* in mg
. generate nutrientfromcholinesupp = (( Chol_dos * Chol_freq ) / 365)
* in mg

* VITAMIN A - > IN MCG -> RATIONALE: DGA LISTS VITA RECOMMENDATIONS IN MCG RAE (SOURCE OF GOAL: RDA)
. generate VA_suppinmcg = VA_dos * 1000
. generate nutrientfromvitaminasupp = (( VA_suppinmcg * VA_freq ) / 365)
* in ug 

. generate nutrientfromvitamincsupp = (( VC_dos * VC_freq ) / 365)
* in mg
. generate nutrientfromvitamindsupp = (( VD_dos * VD_freq ) / 365)
* in U
. generate nutrientfromvitaminesupp = (( VE_dos * VE_freq ) / 365)
* in mg 

diet_catr)


******************************
* TNI / FNI DATA PREPARATION
******************************

*** TNI includes Calcium, Magnesium, Potassium, Choline, Vitamin A, Vitamin C, Vitamin D, Vitamin E

***************************
*** FNI for FEMALES 19 - 30 years

* dr1tcalc
* Recommendeded calcium intake: 1000 mg
. generate FNI1930calc = ( (dr1tcalc/1000) * 100 ) 
. replace FNI1930calc = 100 if FNI1930calc > 100

* dr1tmagn
* Recommendeded magnesium intake: 310 mg
. generate FNI1930magn = ( (dr1tmagn/310) * 100 ) 
. replace FNI1930magn = 100 if FNI1930magn > 100

* dr1tpota
* Recommendeded magnesium intake: 2600 mg
. generate FNI1930pota = ( (dr1tpota/2600) * 100 ) 
. replace FNI1930pota = 100 if FNI1930pota > 100

* dr1tchl
* Recommendeded choline intake: 425 mg
. generate FNI1930chol = ( (dr1tcholine/425) * 100 ) 
. replace FNI1930chol = 100 if FNI1930chol > 100

* dr1tvara
* Recommendeded Vitamin A intake: 700 mcg
. generate FNI1930vara = ( (dr1tretiequi/700) * 100 )
. replace FNI1930vara = 100 if FNI1930vara > 100

* dr1tvc
* Recommendeded Vitamin C intake: 75 mg
. generate FNI1930vc = ( (dr1tvitc/75) * 100 ) 
. replace FNI1930vc = 100 if FNI1930vc > 100

* dr1tvd
* Recommendeded Vitamin D intake: 600 IE 
. generate FNI1930vd = ( (dr1tvd1/600) * 100 ) 
. replace FNI1930vd = 100 if FNI1930vd > 100

* Recommendeded Vitamin E intake: 15 mg 
. generate FNI1930ve = ( (dr1tvite/15) * 100 ) 
. replace FNI1930ve = 100 if FNI1930ve > 100


* DIETARY SUPPLEMENT CONTRIBUTION TO TNI IN FEMALES 19-30:
 
* dr1tcalc
* Recommendeded calcium intake: 1000 mg
. generate DS1930calc = ( (nutrientfromcalcsupp/1000) * 100 ) 
. replace DS1930calc = 100 if DS1930calc > 100

* dr1tmagn
* Recommendeded magnesium intake: 310 mg
. generate DS1930magn = ( (nutrientfrommagnesiumsupp/310) * 100 ) 
. replace DS1930magn = 100 if DS1930magn > 100

* dr1tpota
* Recommendeded magnesium intake: 2600 mg
. generate DS1930pota = ( (nutrientfrompotassiumsupp/2600) * 100 ) 
. replace DS1930pota = 100 if DS1930pota > 100

* dr1tchl
* Recommendeded choline intake: 425 mg
. generate DS1930chol = ( (nutrientfromcholinesupp/425) * 100 ) 
. replace DS1930chol = 100 if DS1930chol > 100

* dr1tvara
* Recommendeded Vitamin A intake: 700 mcg
. generate DS1930vara = ( (nutrientfromvitaminasupp/700) * 100 )
. replace DS1930vara = 100 if DS1930vara > 100

* dr1tvc
* Recommendeded Vitamin C intake: 75 mg
. generate DS1930vc = ( (nutrientfromvitamincsupp/75) * 100 ) 
. replace DS1930vc = 100 if DS1930vc > 100

* dr1tvd
* Recommendeded Vitamin D intake: 600 IE 
. generate DS1930vd = ( (nutrientfromvitamindsupp/600) * 100 ) 
. replace DS1930vd = 100 if DS1930vd > 100

* Recommendeded Vitamin E intake: 15 mg 
. generate DS1930ve = ( (nutrientfromvitaminesupp/15) * 100 ) 
. replace DS1930ve = 100 if DS1930ve > 100

. generate DS1930total = (( DS1930calc + DS1930magn + DS1930pota + DS1930chol + DS1930vara + DS1930vc + DS1930vd + DS1930ve ) / 8 )
. generate TNI1930total = DS1930total + FNI1930total
**** TRUNCATION PROCESS AT 100
. replace TNI1930total = 100 if TNI1930total > 100


***************************
*** FNI for FEMALES 31 - 50 years

* dr1tcalc
* Recommendeded calcium intake: 1000 mg
. generate FNI3150calc = ( (dr1tcalc/1000) * 100 ) 
. replace FNI3150calc = 100 if FNI3150calc > 100

* dr1tmagn
* Recommendeded magnesium intake: 320 mg
. generate FNI3150magn = ( (dr1tmagn/320) * 100 ) 
. replace FNI3150magn = 100 if FNI3150magn > 100

* dr1tpota
* Recommendeded potassium intake: 2600 mg
. generate FNI3150pota = ( (dr1tpota/2600) * 100 ) 
. replace FNI3150pota = 100 if FNI3150pota > 100

* dr1tchl
* Recommendeded choline intake: 425 mg
. generate FNI3150chol = ( (dr1tcholine/425) * 100 ) 
. replace FNI3150chol = 100 if FNI3150chol > 100

* dr1tvara
* Recommendeded Vitamin A intake: 700 mcg
. generate FNI3150vara = ( (dr1tretiequi/700) * 100 ) 
. replace FNI3150vara = 100 if FNI3150vara > 100

* dr1tvc
* Recommendeded Vitamin C intake: 75 mg
. generate FNI3150vc = ( (dr1tvitc/75) * 100 ) 
. replace FNI3150vc = 100 if FNI3150vc > 100

* dr1tvd
* Recommendeded Vitamin D intake: 600 IE 
. generate FNI3150vd = ( (dr1tvd1/600) * 100 ) 
. replace FNI3150vd = 100 if FNI3150vd > 100

* dr1tatoc
* Recommendeded Vitamin E intake: 15 mg 
. generate FNI3150ve = ( (dr1tvite/15) * 100 ) 
. replace FNI3150ve = 100 if FNI3150ve > 100

*** FNI TOTAL
. generate FNI3150total = (( FNI3150calc + FNI3150magn + FNI3150pota + FNI3150chol + FNI3150vara + FNI3150vc + FNI3150vd + FNI3150ve ) / 8 )

* DIETARY SUPPLEMENT CONTRIBUTION TO TNI IN FEMALES 31-50:

* dr1tcalc
* Recommendeded calcium intake: 1000 mg
. generate DS3150calc = ( (nutrientfromcalcsupp/1000) * 100 ) 
. replace DS3150calc = 100 if DS3150calc > 100

* dr1tmagn
* Recommendeded magnesium intake: 320 mg
. generate DS3150magn = ( (nutrientfrommagnesiumsupp/320) * 100 ) 
. replace DS3150magn = 100 if DS3150magn > 100

* dr1tpota
* Recommendeded potassium intake: 2600 mg
. generate DS3150pota = ( (nutrientfrompotassiumsupp/2600) * 100 ) 
. replace DS3150pota = 100 if DS3150pota > 100

* dr1tchl
* Recommendeded choline intake: 425 mg
. generate DS3150chol = ( (nutrientfromcholinesupp/425) * 100 ) 
. replace DS3150chol = 100 if DS3150chol > 100

* dr1tvara
* Recommendeded Vitamin A intake: 700 mcg
. generate DS3150vara = ( (nutrientfromvitaminasupp/700) * 100 ) 
. replace DS3150vara = 100 if DS3150vara > 100

* dr1tvc
* Recommendeded Vitamin C intake: 75 mg
. generate DS3150vc = ( (nutrientfromvitamincsupp/75) * 100 ) 
. replace DS3150vc = 100 if DS3150vc > 100

* dr1tvd
* Recommendeded Vitamin D intake: 600 IE 
. generate DS3150vd = ( (nutrientfromvitamindsupp/600) * 100 ) 
. replace DS3150vd = 100 if DS3150vd > 100

* dr1tatoc
* Recommendeded Vitamin E intake: 15 mg 
. generate DS3150ve = ( (nutrientfromvitaminesupp/15) * 100 ) 
. replace DS3150ve = 100 if DS3150ve > 100

. generate DS3150total = (( DS3150calc + DS3150magn + DS3150pota + DS3150chol + DS3150vara + DS3150vc + DS3150vd + DS3150ve ) / 8 )

. generate TNI3150total = DS3150total + FNI3150total
* TRUNCATION PROCESS
. replace TNI3150total = 100 if TNI3150total > 100


***************************
*** TNI for M 19 - 30 years

* dr1tcalc
* Recommendeded calcium intake: 1000 mg
. generate FNI1930Mcalc = ( (dr1tcalc/1000) * 100 ) 
. replace FNI1930Mcalc = 100 if FNI1930Mcalc > 100
* dr1tmagn
* Recommendeded magnesium intake: 400 mg
. generate FNI1930Mmagn = ( (dr1tmagn/400) * 100 ) 
. replace FNI1930Mmagn = 100 if FNI1930Mmagn > 100

* dr1tpota
* Recommendeded magnesium intake: 3400 mg
. generate FNI1930Mpota = ( (dr1tpota/3400) * 100 ) 
. replace FNI1930Mpota = 100 if FNI1930Mpota > 100

* dr1tchl
* Recommendeded choline intake: 550 mg
. generate FNI1930Mchol = ( (dr1tcholine/550) * 100 ) 
. replace FNI1930Mchol = 100 if FNI1930Mchol > 100

* dr1tvara
* Recommendeded Vitamin A intake: 900 mcg
. generate FNI1930Mvara = ( (dr1tretiequi/900) * 100 ) 
. replace FNI1930Mvara = 100 if FNI1930Mvara > 100

* dr1tvc
* Recommendeded Vitamin C intake: 90 mg
. generate FNI1930Mvc = ( (dr1tvitc/90) * 100 ) 
. replace FNI1930Mvc = 100 if FNI1930Mvc > 100

* dr1tvd
* Recommendeded Vitamin D intake: 600 IE 
. generate FNI1930Mvd = ( (dr1tvd1/600) * 100 ) 
. replace FNI1930Mvd = 100 if FNI1930Mvd > 100

* dr1tatoc
* Recommendeded Vitamin E intake: 15 mg 
. generate FNI1930Mve = ( (dr1tvite/15) * 100 ) 
. replace FNI1930Mve = 100 if FNI1930Mve > 100

. generate FNI1930Mtotal = (( FNI1930Mcalc + FNI1930Mmagn + FNI1930Mpota + FNI1930Mchol + FNI1930Mvara + FNI1930Mvc + FNI1930Mvd + FNI1930Mve ) / 8 )

* DIETARY SUPPLEMENT CONTRIBUTION TO TNI IN MALES 19-30:


* dr1tcalc
* Recommendeded calcium intake: 1000 mg
. generate DS1930Mcalc = ( (nutrientfromcalcsupp/1000) * 100 ) 
. replace DS1930Mcalc = 100 if DS1930Mcalc > 100
* dr1tmagn
* Recommendeded magnesium intake: 400 mg
. generate DS1930Mmagn = ( (nutrientfrommagnesiumsupp/400) * 100 ) 
. replace DS1930Mmagn = 100 if DS1930Mmagn > 100

* dr1tpota
* Recommendeded magnesium intake: 3400 mg
. generate DS1930Mpota = ( (nutrientfrompotassiumsupp/3400) * 100 ) 
. replace DS1930Mpota = 100 if DS1930Mpota > 100

* dr1tchl
* Recommendeded choline intake: 550 mg
. generate DS1930Mchol = ( (nutrientfromcholinesupp/550) * 100 ) 
. replace DS1930Mchol = 100 if DS1930Mchol > 100

* dr1tvara
* Recommendeded Vitamin A intake: 900 mcg
. generate DS1930Mvara = ( (nutrientfromvitaminasupp/900) * 100 ) 
. replace DS1930Mvara = 100 if DS1930Mvara > 100

* dr1tvc
* Recommendeded Vitamin C intake: 90 mg
. generate DS1930Mvc = ( (nutrientfromvitamincsupp/90) * 100 ) 
. replace DS1930Mvc = 100 if DS1930Mvc > 100

* dr1tvd
* Recommendeded Vitamin D intake: 600 IE 
. generate DS1930Mvd = ( (nutrientfromvitamindsupp/600) * 100 ) 
. replace DS1930Mvd = 100 if DS1930Mvd > 100

* dr1tatoc
* Recommendeded Vitamin E intake: 15 mg 
. generate DS1930Mve = ( (nutrientfromvitaminesupp/15) * 100 ) 
. replace DS1930Mve = 100 if DS1930Mve > 100

. generate DS1930Mtotal = (( DS1930Mcalc + DS1930Mmagn + DS1930Mpota + DS1930Mchol + DS1930Mvara + DS1930Mvc + DS1930Mvd + DS1930Mve ) / 8 )
. generate TNI1930Mtotal = DS1930Mtotal + FNI1930Mtotal

* TRUNCATION
. replace TNI1930Mtotal = 100 if TNI1930Mtotal > 100


***************************
*** TNI for M 31 - 50 years

* dr1tcalc
* Recommendeded calcium intake: 1000 mg
. generate FNI3150Mcalc = ( (dr1tcalc/1000) * 100 ) 
. replace FNI3150Mcalc = 100 if FNI3150Mcalc > 100

* dr1tmagn
* Recommendeded magnesium intake: 420 mg
. generate FNI3150Mmagn = ( (dr1tmagn/420) * 100 ) 
. replace FNI3150Mmagn = 100 if FNI3150Mmagn > 100

* dr1tpota
* Recommendeded potassium intake: 3400 mg
. generate FNI3150Mpota = ( (dr1tpota/3400) * 100 ) 
. replace FNI3150Mpota = 100 if FNI3150Mpota > 100

* dr1tchl
* Recommendeded choline intake: 550 mg
. generate FNI3150Mchol = ( (dr1tcholine/550) * 100 ) 
. replace FNI3150Mchol = 100 if FNI3150Mchol > 100

* dr1tvara
* Recommendeded Vitamin A intake: 900 mcg
. generate FNI3150Mvara = ( (dr1tretiequi/900) * 100 ) 
. replace FNI3150Mvara = 100 if FNI3150Mvara > 100

* dr1tvc
* Recommendeded Vitamin C intake: 90 mg
. generate FNI3150Mvc = ( (dr1tvitc/90) * 100 ) 
. replace FNI3150Mvc = 100 if FNI3150Mvc > 100

* dr1tvd
* Recommendeded Vitamin D intake: 600 IE 
. generate FNI3150Mvd = ( (dr1tvd1/600) * 100 ) 
. replace FNI3150Mvd = 100 if FNI3150Mvd > 100


* dr1tatoc
* Recommendeded Vitamin E intake: 15 mg 
. generate FNI3150Mve = ( (dr1tvite/15) * 100 ) 
. replace FNI3150Mve = 100 if FNI3150Mve > 100

. generate FNI3150Mtotal = (( FNI3150Mcalc + FNI3150Mmagn + FNI3150Mpota + FNI3150Mchol + FNI3150Mvara + FNI3150Mvc + FNI3150Mvd + FNI3150Mve ) / 8 )

** CONTRIBUTION OF SUPPLEMENTS IN MALES 31-50

* dr1tcalc
* Recommendeded calcium intake: 1000 mg
. generate DS3150Mcalc = ( (nutrientfromcalcsupp/1000) * 100 ) 
. replace DS3150Mcalc = 100 if DS3150Mcalc > 100

* dr1tmagn
* Recommendeded magnesium intake: 420 mg
. generate DS3150Mmagn = ( (nutrientfrommagnesiumsupp/420) * 100 ) 
. replace DS3150Mmagn = 100 if DS3150Mmagn > 100

* dr1tpota
* Recommendeded potassium intake: 3400 mg
. generate DS3150Mpota = ( (nutrientfrompotassiumsupp/3400) * 100 ) 
. replace DS3150Mpota = 100 if DS3150Mpota > 100

* dr1tchl
* Recommendeded choline intake: 550 mg
. generate DS3150Mchol = ( (nutrientfromcholinesupp/550) * 100 ) 
. replace DS3150Mchol = 100 if DS3150Mchol > 100

* dr1tvara
* Recommendeded Vitamin A intake: 900 mcg
. generate DS3150Mvara = ( (nutrientfromvitaminasupp/900) * 100 ) 
. replace DS3150Mvara = 100 if DS3150Mvara > 100

* dr1tvc
* Recommendeded Vitamin C intake: 90 mg
. generate DS3150Mvc = ( (nutrientfromvitamincsupp/90) * 100 ) 
. replace DS3150Mvc = 100 if DS3150Mvc > 100

* dr1tvd
* Recommendeded Vitamin D intake: 600 IE 
. generate DS3150Mvd = ( (nutrientfromvitamindsupp/600) * 100 ) 
. replace DS3150Mvd = 100 if DS3150Mvd > 100

* dr1tatoc
* Recommendeded Vitamin E intake: 15 mg 
. generate DS3150Mve = ( (nutrientfromvitaminesupp/15) * 100 ) 
. replace DS3150Mve = 100 if DS3150Mve > 100

. generate DS3150Mtotal = (( DS3150Mcalc + DS3150Mmagn + DS3150Mpota + DS3150Mchol + DS3150Mvara + DS3150Mvc + DS3150Mvd + DS3150Mve ) / 8 )
. generate TNI3150Mtotal = DS3150Mtotal + FNI3150Mtotal
. replace TNI3150Mtotal = 100 if TNI3150Mtotal > 100
